# Supplementary material for: Complexity of human walking: the attractor complexity index is sensitive to gait synchronization with visual and auditory cues
Source: PeerJ. 2019 Aug 1;7:e7417. doi: 10.7717/peerj.7417 (PMC6679905; doi:10.7717/peerj.7417)
Supplement: Data S1 — Results of all the studied variables for each of the 36 participants. [file peerj-07-7417-s001.xls]

## Sheet: Feuil1
	LDS						ACI 1-4						ACI 4-7						ACI 7-10
	No Cueing		Auditory Cueing		Visual Cueing		No Cueing		Auditory Cueing		Visual Cueing		No Cueing		Auditory Cueing		Visual Cueing		No Cueing		Auditory Cueing		Visual Cueing
Subject	Anteroposterior	Mediolateral	Anteroposterior	Mediolateral	Anteroposterior	Mediolateral	Anteroposterior	Mediolateral	Anteroposterior	Mediolateral	Anteroposterior	Mediolateral	Anteroposterior	Mediolateral	Anteroposterior	Mediolateral	Anteroposterior	Mediolateral	Anteroposterior	Mediolateral	Anteroposterior	Mediolateral	Anteroposterior	Mediolateral
1	0.6612	1.2608	0.8488	1.2522	0.9455	1.2153	0.00273355	0.001482	0.00218479	0.000937388	0.00226912	0.00163819	0.00091344	0.000631852	0.000546047	2.08762e-05	0.000692001	0.000517724	0.000375018	0.000444852	0.000324827	4.3402e-05	0.000280546	0.000336257
2	0.5287	1.179	0.5787	1.3363	0.8577	1.3494	0.0027293	0.00185308	0.00236434	0.00133202	0.00281433	0.0016262	0.00091486	0.000821436	0.000501485	0.0002032	0.000772195	0.000572489	0.000229969	0.000493211	0.000194332	5.69528e-05	0.000290283	0.0003303
3	0.5858	1.1299	1.1639	1.1965	0.8955	1.1789	0.00244557	0.00140046	0.00150959	0.0012844	0.00234088	0.00150531	0.000991575	0.000677404	0.000314492	0.00018892	0.000822424	0.000587805	0.000470748	0.000427211	7.93796e-05	-1.10818e-05	0.000313798	0.000328248
4	0.8044	1.2909	0.7558	1.1732	0.8995	1.234	0.00206217	0.00161646	0.00210885	0.00179493	0.00279539	0.00188248	0.000723813	0.000617513	0.00070857	0.000300584	0.000880742	0.000646345	0.00046512	0.00031	0.000402779	3.98602e-05	0.000352287	0.000363749
5	0.7483	1.9414	0.7135	1.0534	0.9719	1.2186	0.00246893	0.00124487	0.00230706	0.00144444	0.00153376	0.000932126	0.000857636	0.000159107	0.000715791	0.000197962	0.000369065	0.000225015	0.000421788	7.09781e-05	0.000131208	0.000103921	6.87142e-05	0.000137885
6	0.9349	1.202	1.0218	1.1241	0.5465	1.0435	0.00281871	0.00173002	0.00276952	0.00188978	0.00208943	0.00120764	0.00096411	0.000385826	0.000826756	0.000316445	0.00085859	0.000373408	0.00031698	0.00036566	0.000360827	0.000170572	0.000315993	0.000275998
7	0.6805	1.1429	0.6223	1.2581	0.7952	1.2168	0.00207845	0.00163986	0.00165138	0.0012097	0.00161733	0.00119248	0.000631037	0.000466143	0.000459676	9.26028e-05	0.000552962	0.000296023	0.000154448	0.000225852	9.9236e-05	-8.06672e-05	0.000257219	0.000217741
8	0.9936	1.2579	0.5397	1.2548	0.8017	1.3174	0.00146009	0.00114356	0.00135909	0.000890704	0.00155674	0.00123856	0.000575741	0.000395377	0.000338044	3.59709e-05	0.000553009	0.000493728	0.000243272	0.000228672	0.000134435	7.34196e-05	0.000364254	0.000298947
9	0.864	1.2872	0.8034	1.1426	0.7937	1.1216	0.00224196	0.00215838	0.00173876	0.00134688	0.00154437	0.00149175	0.000842469	0.00091071	0.000552049	0.000166636	0.000572071	0.000712604	0.000405199	0.000483978	0.000297325	0.000168316	0.000378485	0.000515435
10	0.5287	1.3191	0.4704	1.3492	0.9057	1.313	0.00273659	0.00173548	0.00176752	0.0010829	0.00204467	0.00146311	0.000932938	0.000730542	0.000414082	0.000314778	0.000584191	0.000617179	0.000471916	0.000516292	0.000264067	0.000134053	0.000277254	0.000400704
11	1.006	1.4315	0.4617	1.3571	0.7152	1.3364	0.00210161	0.00140325	0.00129132	0.00126936	0.00192855	0.00121283	0.000917537	0.000593581	0.00027495	0.000236774	0.000412626	0.000278017	0.000501619	0.000373508	0.000149947	1.24699e-05	0.000273289	0.000111467
12	0.8997	1.3864	0.8887	1.2377	1.663	1.2181	0.00212199	0.00120445	0.00170137	0.00121874	0.000888094	0.000907407	0.000883312	0.000406772	0.000702139	0.000272494	0.000121102	9.50207e-05	0.000627559	0.000402127	0.000510502	0.000218843	2.76878e-05	9.96838e-05
13	0.4752	1.2324	1.8714	1.2268	1.3795	1.2853	0.00232109	0.00154867	0.0016762	0.00131433	0.000839736	0.00100041	0.000785503	0.000590647	0.000464838	0.000208091	-2.98582e-06	5.66369e-05	0.000315301	0.000391946	0.000237045	6.88666e-05	1.56523e-05	8.67639e-05
14	2.1779	1.2282	1.0676	1.2502	0.8451	1.2979	0.00207745	0.00165766	0.00223302	0.00157526	0.00199577	0.00136865	0.000736979	0.000514802	0.000439083	0.000220382	0.00060866	0.000361172	0.000434882	0.000309621	0.000141398	1.47845e-05	0.000302259	0.000238593
15	0.244	1.0979	0.6882	1.0891	0.7772	1.2275	0.00219667	0.00137157	0.00187461	0.00146308	0.0012379	0.000914816	0.000891246	0.00046753	0.000630307	0.000276377	0.000310858	0.000313131	0.000529786	0.000427111	0.000322099	0.000103644	0.000125545	0.00014887
16	1.2788	1.1916	1.8892	1.2254	1.2338	1.354	0.00218376	0.001365	0.00112207	0.000891735	0.000975547	0.000818731	0.00095571	0.00062906	0.000146982	7.76762e-05	0.000541589	0.000381899	0.000528127	0.00041057	4.42314e-06	-1.11299e-05	0.000146401	0.000200905
17	1.2082	1.1436	1.1048	1.1337	0.5444	1.2418	0.00215513	0.00150572	0.00203912	0.00114247	0.00144732	0.00148585	0.00105457	0.000551174	0.000531677	0.000129357	0.000474207	0.000387671	0.000560192	0.000342797	0.00026621	9.53596e-05	0.000174737	0.00018288
18	1.8347	1.2372	1.2793	1.1973	1.482	1.1908	0.00183309	0.00108342	0.00158837	0.00122579	0.00104874	0.000840305	0.000820196	0.000382578	0.000566874	0.000128581	0.000276598	0.000162246	0.000581247	0.000323429	0.000300141	0.000113681	4.59933e-05	-1.05641e-05
19	0.8788	1.305	0.3163	1.2585	0.5869	1.2532	0.00236569	0.0017284	0.0022403	0.00154748	0.00223751	0.00160704	0.00113632	0.000453451	0.000540875	0.00020002	0.000384116	0.000389057	0.000611738	0.00039839	0.000237012	6.71177e-05	9.67548e-05	0.000112845
20	0.4029	1.3998	0.4126	1.4229	0.4612	1.3731	0.00228807	0.00101225	0.0019649	0.000942502	0.00160578	0.000882811	0.000957742	0.000338314	0.000518316	0.000136582	0.000414022	0.000255477	0.000565972	0.000312032	0.000317416	3.74285e-05	0.000164433	8.0367e-05
21	1.6611	1.2775	1.6636	1.1403	0.6849	1.2448	0.00221864	0.00146879	0.00175402	0.00129677	0.00200941	0.00120261	0.000958483	0.000388419	0.000272848	0.000146083	0.000357368	0.000209249	0.000519875	0.000275418	0.00020357	-1.88121e-06	4.51288e-05	5.62987e-05
22	1.1579	1.3151	1.0188	1.4335	1.0374	1.3892	0.00168655	0.000878893	0.0020216	0.000943499	0.00196144	0.00144928	0.00081474	0.000310961	0.000836143	0.000391238	0.000333275	0.00048806	0.000482235	0.000322204	0.000355861	0.000230926	5.97942e-05	2.31838e-05
23	1.3072	1.3084	1.5329	1.3543	0.5419	1.311	0.00225511	0.00115857	0.00184791	0.00111873	0.00194897	0.000928103	0.00088569	0.000301777	0.000236379	3.59402e-05	0.000166525	0.000156107	0.000526379	0.00028485	-3.24518e-05	7.84115e-05	-2.00731e-05	0.000110605
24	1.4006	1.2712	1.3884	1.2995	0.7562	1.3176	0.00169766	0.00100946	0.00160905	0.00099816	0.00188868	0.00133746	0.000732407	0.000393938	0.00018747	5.09281e-05	0.000209874	0.000202114	0.000505398	0.000400651	0.000195676	4.50652e-05	0.000117415	0.00012356
25	2.0695	1.2146	1.111	1.2926	1.0141	1.1773	0.00227479	0.000903876	0.00235193	0.00117311	0.00155255	0.00102248	0.00102654	0.000624036	0.000917091	0.00049701	0.000252282	0.000290023	0.0005901	0.000422879	0.000391763	0.000262903	-2.9095e-05	3.98653e-05
26	1.1544	1.2558	1.3706	1.1923	1.1337	1.1814	0.00240219	0.00138007	0.00168782	0.000906114	0.00144892	0.00106118	0.000954013	0.000578402	0.000537121	0.000169905	0.00037426	0.000205302	0.000445268	0.000444652	0.000272378	2.14478e-05	6.93625e-05	0.000135186
27	0.4878	1.2859	0.4969	1.2052	0.6547	1.2053	0.00187688	0.00164372	0.00139653	0.000924747	0.00236756	0.00162877	0.00074584	0.00060203	0.000416839	0.000183613	0.000484629	0.000375724	0.00043909	0.000441049	0.000138668	-3.87279e-05	9.29944e-05	0.000165166
28	0.8873	1.1072	1.6287	1.0779	1.0728	1.0729	0.00195778	0.00140081	0.00160743	0.00153837	0.00101703	0.00114263	0.00085338	0.000224821	0.000444415	0.000173212	0.000297463	-6.99695e-05	0.000550785	0.00012446	4.06695e-05	8.81448e-05	0.000156566	3.93276e-05
29	1.2819	1.23	1.4258	1.1524	1.4437	1.2294	0.00156913	0.00101344	0.00142836	0.000962801	0.00135088	0.000942509	0.000922024	0.000433563	0.000396466	0.000171419	0.000266854	0.000140912	0.000664265	0.000364499	6.52183e-05	-4.10252e-05	7.85957e-05	8.57455e-06
30	0.4629	1.1897	0.7686	1.1752	0.824	1.2251	0.00238641	0.00174036	0.00174147	0.00143508	0.00184992	0.00142191	0.00085742	0.000839611	0.000546377	0.000184898	0.000557453	0.0004305	0.000397529	0.000461435	0.000244106	0.000183363	0.000259937	0.000345137
31	0.7252	1.328	1.6631	1.2892	1.9759	1.3752	0.00192636	0.00117324	0.00148011	0.00103858	0.00108336	0.000956867	0.000868038	0.000261779	0.000359513	0.000181484	9.64873e-05	8.55189e-05	0.000580011	0.000212414	3.50772e-05	4.90288e-05	1.42325e-05	-1.64684e-05
32	0.4859	1.1167	0.6164	0.959	0.7265	1.0769	0.00194857	0.0011618	0.00151489	0.000877153	0.00166075	0.000911064	0.00104283	0.00054882	0.000476448	0.000111423	0.00053053	0.000298403	0.000637861	0.000430039	4.01578e-05	-3.11376e-05	0.000207757	0.000186821
33	1.063	1.0414	1.3755	0.9124	1.4842	1.1527	0.00238749	0.00160563	0.00115795	0.00106492	0.000761255	0.000882626	0.000882154	0.000917498	0.000162004	6.16229e-05	0.00019414	9.21065e-05	0.000417842	0.000612061	-7.1605e-06	-4.52016e-05	-0.000111668	-0.000106811
34	1.6146	1.4233	1.5157	1.4105	0.6038	1.3612	0.00230641	0.00155592	0.0018217	0.00140911	0.00158553	0.00130539	0.000713366	0.000477239	0.000497659	0.000359353	9.35413e-05	0.000180552	0.000455218	0.000370765	0.000140559	7.47758e-05	1.94523e-05	-0.000107276
35	1.1597	1.1471	1.1525	1.0684	1.2769	1.0845	0.00162953	0.000998275	0.00177328	0.00115009	0.00158883	0.000999663	0.000670464	0.00023928	0.000723452	0.000338678	0.000470787	0.000283923	0.000428834	0.000131072	0.000360136	0.00019257	0.000241871	9.20785e-05
36	1.151	1.2982	1.2173	1.1238	0.9788	1.2437	0.00167108	0.0010098	0.00131323	0.000918737	0.00143432	0.000904025	0.000854263	0.000412463	0.00069896	0.000301229	0.00041739	0.000277314	0.000551153	0.000335051	0.000363165	0.000248675	0.000212043	0.000193032
Mean	0.994619	1.26319	1.04011	1.21434	0.95234	1.23986	0.00215596	0.00138853	0.00177776	0.00121	0.00167557	0.00120315	0.000868566	0.000507735	0.000497284	0.000196732	0.000425025	0.000315791	0.000472298	0.000358104	0.000210611	7.60319e-05	0.000157942	0.000159593
SD	0.468641	0.148806	0.44121	0.121564	0.352865	0.0912602	0.000340183	0.000304403	0.000373742	0.000262407	0.000516292	0.000288282	0.000122175	0.000189061	0.000190535	0.000108525	0.000220119	0.000181735	0.000117013	0.000113534	0.000134526	8.85132e-05	0.000128328	0.00014228
